# Supplementary material for: Distribution of Theileria orientalis in Virginia Market Cattle, 2018–2020
Source: Pathogens. 2022 Nov 15;11(11):1353. doi: 10.3390/pathogens11111353 (PMC9695988; doi:10.3390/pathogens11111353)
Supplement: Supplementary file 1 [file pathogens-11-01353-s001.zip]

Archive with 1 entries (1 files):
- pathogens-1936026-supplementary.pdf
